# Supplementary material for: Spring Wheat’s Ability to Utilize Nitrogen More Effectively Is Influenced by Root Phene Variation
Source: Plants (Basel). 2023 Feb 23;12(5):1010. doi: 10.3390/plants12051010 (PMC10005382; doi:10.3390/plants12051010)
Supplement: Supplementary file 1 [file plants-12-01010-s001.zip]

Archive with 1 entries (1 files):
- plants-1858239-supplementary.pdf
